# Supplementary material for: The Specificity and Broad Multitarget Properties of Ligands for the Free Fatty Acid Receptors FFA3/GPR41 and FFA2/GPR43 and the Related Hydroxycarboxylic Acid Receptor HCA2/GPR109A
Source: Pharmaceuticals (Basel). 2021 Sep 28;14(10):987. doi: 10.3390/ph14100987 (PMC8537386; doi:10.3390/ph14100987)
Supplement: Supplementary file 1 [file pharmaceuticals-14-00987-s001.zip]

Archive with 1 entries (1 files):
- pharmaceuticals-1343049-supplementary.pdf
